# Supplementary material for: Continuous Size-Based Particle Separation Using Inertial Force and Deterministic Lateral Displacement
Source: Micromachines (Basel). 2026 Jan 31;17(2):194. doi: 10.3390/mi17020194 (PMC12943751; doi:10.3390/mi17020194)
Supplement: Supplementary file 1 [file micromachines-17-00194-s001.zip]

Archive with 1 entries (1 files):
- micromachines-4101770-supplementary.pdf
